# Supplementary material for: In Vivo Skin Regeneration and Wound Healing Using Cell Micro-Transplantation
Source: Pharmaceutics. 2022 Sep 15;14(9):1955. doi: 10.3390/pharmaceutics14091955 (PMC9501230; doi:10.3390/pharmaceutics14091955)
Supplement: Supplementary file 1 [file pharmaceutics-14-01955-s001.zip]

Archive with 1 entries (1 files):
- pharmaceutics-1854362-supplementary.pdf
